# Supplementary material for: Effect of Calcination Temperature and Chemical Composition of PAN-Derived Carbon Microfibers on N2, CO2, and CH4 Adsorption
Source: Materials (Basel). 2021 Jul 13;14(14):3914. doi: 10.3390/ma14143914 (PMC8305112; doi:10.3390/ma14143914)
Supplement: Supplementary file 1 [file materials-14-03914-s001.zip]

Archive with 1 entries (1 files):
- materials-1223510-supplementary.pdf
